# Supplementary material for: A Biopolymeric Dextran-Chitosan Delivery System for Controlled Release of Antioxidant and Anti-Inflammatory Compounds: Lignin and Curcumin
Source: Molecules. 2025 Mar 12;30(6):1276. doi: 10.3390/molecules30061276 (PMC11946708; doi:10.3390/molecules30061276)
Supplement: Supplementary file 1 [file molecules-30-01276-s001.zip]

Archive with 1 entries (1 files):
- molecules-3477670-supplementary.pdf
